# Supplementary material for: Immunoproteomic analysis of the serum IgG response to cell wall-associated proteins of Staphylococcus aureus strains belonging to CC97 and CC151
Source: Vet Res. 2023 Sep 18;54:79. doi: 10.1186/s13567-023-01212-7 (PMC10506246; doi:10.1186/s13567-023-01212-7)
Supplement: Supplementary file 1 — Additional file 1: Repertoire of known cell wall anchored proteins in the genome of MOK023 and MOK124. [file 13567_2023_1212_MOESM1_ESM.xlsx]

## Sheet: Additional file 1
Additional file 1: Repertoire of known cell wall anchored proteins and their predicted molecular weight (kDa) in the genome of MOK023 and MOK124
	MOK023	MOK124
adsA	intact (83.3)	intact (83.4)
bap	absent (-)	absent (-)
clfA	intact (96.0)	present but missing signal sequence (94.7)
clfB	intact (94.8)	intact (92.4)
cna	absent (-)	absent (-)
fnbA	intact (110.2)	intact (106.3)
fnbB	intact (102.6)	absent (-)
isdA	intact (38.7)	intact (38.6)
isdB	intact (72.1)	intact (70.4)
isdH	intact (101.0)	truncated (28.8)
isdC	intact (24.8)	intact (24.8)
pls	absent (-)	absent (-)
sasA	intact (224.9)	truncated (26.2)
sasC	truncated (144.2)	truncated (107.9)
sasD	intact (26.5)	intact (26.5)
sasF	intact (70.9)	intact (70.5)
sasG	intact (94.2)	absent (-)
sasK	intact (23.2)	absent (-)
sasL	absent (-)	absent (-)
sasX	absent (-)	absent (-)
sdrC	intact (103.2)	truncated (14.3)
sdrD	intact (147.6)	absent (-)
sdrE / bbp	intact (sdrE; 126.2)	intact (bbp; 120.9)
fmtB	intact (262.8)	intact (209.4)
spa	intact (41.2)	truncated (35.1)
