# Supplementary material for: Immunoproteomic analysis of the serum IgG response to cell wall-associated proteins of Staphylococcus aureus strains belonging to CC97 and CC151
Source: Vet Res. 2023 Sep 18;54:79. doi: 10.1186/s13567-023-01212-7 (PMC10506246; doi:10.1186/s13567-023-01212-7)
Supplement: Supplementary file 2 — Additional file 2: Mass spectrometry data for all MOK023 proteins identified in spots excised from 2D gels of MOK023 surface proteins. Equivalent blots were probed with serum from cow 604 (MOK023 infected) and cow 504 (MOK124 infected) to identify immunogenic proteins. [file 13567_2023_1212_MOESM2_ESM.xlsx]

## Sheet: Additional file 2
Additional file 2: Mass spectrometry data for all MOK023 proteins identified in spots excised from 2D gels of MOK023 surface proteins where equivalent blots were probed with serum from cow 604 (MOK023 infected) and cow 504 (MOK124 infected) to identify immunogenic proteins.
Spot No.	Cow serum	Protein Encoding Gene No.	Description	Score	Coverage (%)	# Proteins	# Unique Peptides	# Peptides	# PSMs	# AAs	MW [kDa]	calc. pI	Predicted Localisation
1	604	MOK023.peg.1455	Serine-aspartate repeat-containing protein E	482.13	0.6077	2	50	61	130	1165	126.2	4.46	Cellwall
1	604	MOK023.peg.85	Fibronectin binding protein FnbB	9.75	0.0795	2	7	7	7	931	102.6	4.64	Cellwall
1	604	MOK023.peg.1456	Serine-aspartate repeat-containing protein D	76.41	0.1612	2	6	17	27	1365	147.6	4.39	Cellwall
2	604	MOK023.peg.1455	Serine-aspartate repeat-containing protein E	513.06	0.6266	2	52	62	141	1165	126.2	4.46	Cellwall
2	604	MOK023.peg.85	Fibronectin binding protein FnbB	35.19	0.1719	2	11	11	13	931	102.6	4.64	Cellwall
2	604	MOK023.peg.1456	Serine-aspartate repeat-containing protein D	93.04	0.2007	2	10	20	29	1365	147.6	4.39	Cellwall
2	604	MOK023.peg.2473	FmtB (Mrp) protein involved in methicillin resistance and cell wall biosynthesis	0	0.0101	1	2	2	2	2473	262.6	4.72	Cellwall
3	604	MOK023.peg.1455	Serine-aspartate repeat-containing protein E	788.54	0.6618	2	59	73	200	1165	126.2	4.46	Cellwall
3	604	MOK023.peg.1456	Serine-aspartate repeat-containing protein D	135	0.2462	2	14	28	43	1365	147.6	4.39	Cellwall
4	604	MOK023.peg.1455	Serine-aspartate repeat-containing protein E	182.24	0.4361	3	34	34	51	1165	126.2	4.46	Cellwall
4	604	MOK023.peg.216	Clumping factor ClfB, fibrinogen binding protein	83.4	0.3296	1	19	19	28	889	94.8	4.2	Cellwall
4	604	MOK023.peg.1471	Translation elongation factor G	3.5	0.0289	1	2	2	2	693	76.6	4.88	Cytoplasmic
5	604	MOK023.peg.1455	Serine-aspartate repeat-containing protein E	580.65	0.6506	2	53	64	154	1165	126.2	4.46	Cellwall
5	604	MOK023.peg.216	Clumping factor ClfB, fibrinogen binding protein	128.19	0.4038	1	26	26	40	889	94.8	4.2	Cellwall
5	604	MOK023.peg.1471	Translation elongation factor G	10.14	0.1227	1	7	7	7	693	76.6	4.88	Cytoplasmic
5	604	MOK023.peg.85	Fibronectin binding protein FnbB	11.92	0.0859	1	6	6	6	931	102.6	4.64	Cellwall
5	604	MOK023.peg.1476	DNA-directed RNA polymerase beta subunit (EC 2.7.7.6)	2.24	0.0279	1	3	3	3	1183	133.1	5.02	Cytoplasmic
5	604	MOK023.peg.81	Virulence-associated cell-wall-anchored protein SasG (LPXTG motif), binding to squamous nasal epithelial cells	4.55	0.0617	1	3	3	3	859	94.2	6.76	Cellwall
6	604	MOK023.peg.1455	Serine-aspartate repeat-containing protein E	443.66	0.5133	3	50	50	116	1165	126.2	4.46	Cellwall
6	604	MOK023.peg.216	Clumping factor ClfB, fibrinogen binding protein	238.26	0.4072	1	28	28	71	889	94.8	4.2	Cellwall
6	604	MOK023.peg.1223	Clumping factor ClfA, fibrinogen-binding protein	58.64	0.2097	1	13	13	16	925	96	3.93	Cellwall
6	604	MOK023.peg.1476	DNA-directed RNA polymerase beta subunit (EC 2.7.7.6)	26.98	0.1369	1	13	13	15	1183	133.1	5.02	Cytoplasmic
7	604	MOK023.peg.1455	Serine-aspartate repeat-containing protein E	54.82	0.2584	1	18	18	20	1165	126.2	4.46	Cellwall
7	604	MOK023.peg.216	Clumping factor ClfB, fibrinogen binding protein	54.33	0.2092	1	15	15	17	889	94.8	4.2	Cellwall
7	604	MOK023.peg.1471	Translation elongation factor G	0	0.0289	1	2	2	2	693	76.6	4.88	Cytoplasmic
7	604	MOK023.peg.85	Fibronectin binding protein FnbB	5.39	0.0301	1	2	2	2	931	102.6	4.64	Cellwall
8	604	MOK023.peg.1455	Serine-aspartate repeat-containing protein E	149.28	0.3605	3	31	31	39	1165	126.2	4.46	Cellwall
8	604	MOK023.peg.216	Clumping factor ClfB, fibrinogen binding protein	42.47	0.1991	1	13	13	15	889	94.8	4.2	Cellwall
8	604	MOK023.peg.85	Fibronectin binding protein FnbB	44.77	0.1461	1	7	8	13	931	102.6	4.64	Cellwall
8	604	MOK023.peg.798	Aconitate hydratase (EC 4.2.1.3)	12.64	0.0755	1	5	5	5	901	98.9	5	Cytoplasmic
8	604	MOK023.peg.1826	Dihydrolipoamide acetyltransferase component of pyruvate dehydrogenase complex (EC 2.3.1.12)	5.6	0.1	1	3	3	3	430	46.3	5	Cytoplasmic
8	604	MOK023.peg.1223	Clumping factor ClfA, fibrinogen-binding protein	5.44	0.0324	1	2	2	2	925	96	3.93	Cellwall
8	604	MOK023.peg.1470	Translation elongation factor Tu	4.82	0.066	1	2	2	2	394	43.1	4.86	Cytoplasmic
9	604	MOK023.peg.1455	Serine-aspartate repeat-containing protein E	105.29	0.297	3	26	26	33	1165	126.2	4.46	Cellwall
9	604	MOK023.peg.216	Clumping factor ClfB, fibrinogen binding protein	133.89	0.3375	1	22	22	41	889	94.8	4.2	Cellwall
9	604	MOK023.peg.1923	Isoleucyl-tRNA synthetase (EC 6.1.1.5)	30.5	0.2443	1	14	14	15	917	104.8	5.47	Cytoplasmic
9	604	MOK023.peg.1475	DNA-directed RNA polymerase beta' subunit (EC 2.7.7.6)	26.88	0.1292	1	12	12	13	1207	135.3	6.95	Cytoplasmic
9	604	MOK023.peg.1223	Clumping factor ClfA, fibrinogen-binding protein	35.26	0.1557	1	9	9	9	925	96	3.93	Cellwall
9	604	MOK023.peg.798	Aconitate hydratase (EC 4.2.1.3)	12.85	0.0744	1	5	5	6	901	98.9	5	Cytoplasmic
9	604	MOK023.peg.308	DNA gyrase subunit A (EC 5.99.1.3)	4.44	0.0316	1	2	2	2	887	99.3	5.15	Cytoplasmic
10	604	MOK023.peg.1471	Translation elongation factor G	91.56	0.443	1	19	19	26	693	76.6	4.88	Cytoplasmic
10	604	MOK023.peg.1455	Serine-aspartate repeat-containing protein E	25.48	0.0918	3	8	8	9	1165	126.2	4.46	Cellwall
10	604	MOK023.peg.1840	GTP-binding protein TypA/BipA	18.78	0.135	1	6	6	6	615	69.2	5.03	CytoplasmicMembrane
10	604	MOK023.peg.325	Adenosine synthase A	14.61	0.1295	1	6	6	6	772	83.3	9.28	Cellwall
10	604	MOK023.peg.1259	Protein export cytoplasm protein SecA ATPase RNA helicase (TC 3.A.5.1.1)	8.21	0.0522	1	4	4	4	843	95.9	5.24	Cytoplasmic
10	604	MOK023.peg.1494	ATP-dependent Clp protease, ATP-binding subunit ClpC / Negative regulator of genetic competence clcC/mecB	6.86	0.0917	1	4	5	5	818	91	5.73	Cytoplasmic
10	604	MOK023.peg.216	Clumping factor ClfB, fibrinogen binding protein	7.71	0.036	1	3	3	3	889	94.8	4.2	Cellwall
11	604	MOK023.peg.1235	Enolase (EC 4.2.1.11)	153.71	0.682	1	21	21	52	434	47.1	4.65	Cytoplasmic
11	604	MOK023.peg.1144	Glucose-6-phosphate isomerase (EC 5.3.1.9)	103.88	0.6253	1	21	21	28	443	49.8	4.91	Cytoplasmic
11	604	MOK023.peg.1470	Translation elongation factor Tu	92.99	0.6244	1	18	18	37	394	43.1	4.86	Cytoplasmic
11	604	MOK023.peg.1025	Aminopeptidase S (Leu, Val, Phe, Tyr preference) (EC 3.4.11.24)	55.2	0.4651	1	18	18	21	415	46.9	4.93	Cytoplasmic
11	604	MOK023.peg.956	6-phosphogluconate dehydrogenase, decarboxylating (EC 1.1.1.44)	64.78	0.3996	1	16	16	21	468	51.8	5.14	Cytoplasmic
11	604	MOK023.peg.319	Adenylosuccinate synthetase (EC 6.3.4.4)	49.36	0.3981	1	15	15	16	427	47.5	5.22	Cytoplasmic
11	604	MOK023.peg.995	Adenylosuccinate lyase (EC 4.3.2.2)	34.66	0.355	1	13	13	13	431	49.6	5.86	Cytoplasmic
11	604	MOK023.peg.1700	UDP-N-acetylmuramate--alanine ligase (EC 6.3.2.8)	29.02	0.3616	1	11	11	11	437	49.1	5.15	Cytoplasmic
11	604	MOK023.peg.2214	tRNA-dependent lipid II--glycine ligase (FmhB)	23.49	0.2518	1	9	9	10	421	48.5	8.62	Cytoplasmic
11	604	MOK023.peg.1633	ATP-dependent Clp protease ATP-binding subunit ClpX	28.49	0.2714	1	8	8	10	420	46.3	4.63	Cytoplasmic
11	604	MOK023.peg.2077	GTP-binding and nucleic acid-binding protein YchF	20.72	0.3151	1	8	8	9	365	40.6	4.72	Cytoplasmic
11	604	MOK023.peg.2402	ATP synthase beta chain (EC 3.6.3.14)	24.67	0.2426	1	8	8	9	470	51.4	4.82	CytoplasmicMembrane
11	604	MOK023.peg.1744	S-adenosylmethionine synthetase (EC 2.5.1.6)	17.72	0.2897	1	8	8	10	397	43.6	5.01	Cytoplasmic
11	604	MOK023.peg.1806	DNA double-strand break repair protein Mre11	4.84	0.1709	1	5	5	5	398	46.2	5	Cytoplasmic
11	604	MOK023.peg.704	Glutamine synthetase type I (EC 6.3.1.2)	8.79	0.13	1	5	5	5	446	50.8	5.2	Cytoplasmic
11	604	MOK023.peg.1598	Histidyl-tRNA synthetase (EC 6.1.1.21)	4.75	0.1524	1	5	5	5	420	48.3	5.31	Cytoplasmic
11	604	MOK023.peg.2412	Serine hydroxymethyltransferase (EC 2.1.2.1)	9.23	0.1481	1	5	5	5	412	45.1	6.09	Cytoplasmic
11	604	MOK023.peg.2494	Phosphoribosylamine--glycine ligase (EC 6.3.4.13)	11.68	0.1133	1	4	4	4	415	45.8	5.25	Cytoplasmic
11	604	MOK023.peg.972	Biotin carboxylase of acetyl-CoA carboxylase (EC 6.3.4.14)	5.16	0.1197	1	4	4	4	451	50	5.48	Cytoplasmic
11	604	MOK023.peg.1269	Tripeptide aminopeptidase (EC 3.4.11.4)	6.54	0.1152	1	3	3	4	408	45.8	4.94	Cytoplasmic
11	604	MOK023.peg.1455	Adhesin of unknown specificity SdrE, similar to bone sialoprotein-binding protein Bbp	0	0.0343	1	2	2	2	1165	126.2	4.46	Cellwall
11	604	MOK023.peg.1621	Dihydrofolate synthase (EC 6.3.2.12) @ Folylpolyglutamate synthase (EC 6.3.2.17)	0	0.0496	1	2	2	2	423	47.8	4.92	Cytoplasmic
11	604	MOK023.peg.903	tRNA nucleotidyltransferase (EC 2.7.7.21) (EC 2.7.7.25)	0	0.04	1	2	2	2	400	46.4	5.2	Cytoplasmic
12	604	MOK023.peg.1144	Glucose-6-phosphate isomerase (EC 5.3.1.9)	97.3	0.4289	1	18	18	29	443	49.8	4.91	Cytoplasmic
12	604	MOK023.peg.1470	Translation elongation factor Tu	89.45	0.5533	1	15	15	32	394	43.1	4.86	Cytoplasmic
12	604	MOK023.peg.1235	Enolase (EC 4.2.1.11)	50.43	0.3571	1	11	11	15	434	47.1	4.65	Cytoplasmic
12	604	MOK023.peg.1122	3-oxoacyl-[acyl-carrier-protein] synthase, KASII (EC 2.3.1.179)	28.09	0.3454	1	9	9	9	414	43.7	5.2	CytoplasmicMembrane
12	604	MOK023.peg.2077	GTP-binding and nucleic acid-binding protein YchF	22.66	0.3014	1	8	8	9	365	40.6	4.72	Cytoplasmic
12	604	MOK023.peg.956	6-phosphogluconate dehydrogenase, decarboxylating (EC 1.1.1.44)	14.4	0.1731	1	7	7	8	468	51.8	5.14	Cytoplasmic
12	604	MOK023.peg.2402	ATP synthase beta chain (EC 3.6.3.14)	13.18	0.1702	1	5	5	5	470	51.4	4.82	CytoplasmicMembrane
12	604	MOK023.peg.704	Glutamine synthetase type I (EC 6.3.1.2)	8.67	0.1413	1	5	5	5	446	50.8	5.2	Cytoplasmic
12	604	MOK023.peg.995	Adenylosuccinate lyase (EC 4.3.2.2)	12.11	0.1369	1	5	5	5	431	49.6	5.86	Cytoplasmic
12	604	MOK023.peg.1700	UDP-N-acetylmuramate--alanine ligase (EC 6.3.2.8)	14.49	0.151	1	5	5	5	437	49.1	5.15	Cytoplasmic
12	604	MOK023.peg.319	Adenylosuccinate synthetase (EC 6.3.4.4)	8.68	0.1827	1	5	5	5	427	47.5	5.22	Cytoplasmic
12	604	MOK023.peg.1744	S-adenosylmethionine synthetase (EC 2.5.1.6)	6.74	0.1486	1	5	5	5	397	43.6	5.01	Cytoplasmic
12	604	MOK023.peg.2494	Phosphoribosylamine--glycine ligase (EC 6.3.4.13)	5.77	0.0964	1	3	3	3	415	45.8	5.25	Cytoplasmic
12	604	MOK023.peg.1025	Aminopeptidase S (Leu, Val, Phe, Tyr preference) (EC 3.4.11.24)	4.31	0.0554	1	2	2	2	415	46.9	4.93	Cytoplasmic
13	604	MOK023.peg.6	L-Cystine ABC transporter, periplasmic cystine-binding protein TcyA	30.92	0.4402	1	10	10	11	259	28.9	9.25	Unknown
13	604	MOK023.peg.1480	LSU ribosomal protein L1p (L10Ae)	21.7	0.413	1	7	7	7	230	24.7	9.01	Cytoplasmic
13	604	MOK023.peg.1260	Ribosomal subunit interface protein	9.42	0.2421	1	4	4	4	190	22.2	5.29	Cytoplasmic
13	604	MOK023.peg.1826	Dihydrolipoamide acetyltransferase component of pyruvate dehydrogenase complex (EC 2.3.1.12)	15.8	0.114	1	4	4	7	430	46.3	5	Cytoplasmic
13	604	MOK023.peg.650	GTP-sensing transcriptional pleiotropic repressor codY	8.36	0.2451	1	4	4	4	257	28.7	6.19	Cytoplasmic
13	604	MOK023.peg.1237	Triosephosphate isomerase (EC 5.3.1.1)	2.39	0.083	1	2	2	2	253	27.3	4.92	Cytoplasmic
13	604	MOK023.peg.1470	Translation elongation factor Tu	5.66	0.0888	1	2	2	3	394	43.1	4.86	Cytoplasmic
13	604	MOK023.peg.154	Immunodominant staphylococcal antigen A precursor	5.86	0.103	1	2	2	3	233	24.2	6.62	Extracellular
13	604	MOK023.peg.2197	LSU ribosomal protein L2p (L8e)	5.35	0.0975	1	2	2	2	277	30.1	10.77	Cytoplasmic
13	604	MOK023.peg.651	SSU ribosomal protein S2p (SAe)	4.54	0.0941	1	2	2	2	255	29.1	5.52	Cytoplasmic
1	504	MOK023.peg.1455	Serine-aspartate repeat-containing protein E	372.05	0.5845	2	46	53	104	1165	126.2	4.46	Cellwall
1	504	MOK023.peg.1456	Serine-aspartate repeat-containing protein D	57.7	0.159	2	8	15	21	1365	147.6	4.39	Cellwall
1	504	MOK023.peg.85	Fibronectin binding protein FnbB	6.96	0.116	2	7	7	7	931	102.6	4.64	Cellwall
1	504	MOK023.peg.1826	Dihydrolipoamide acetyltransferase component of pyruvate dehydrogenase complex (EC 2.3.1.12)	0	0.0651	1	2	2	2	430	46.3	5	Cytoplasmic
2	504	MOK023.peg.1455	Serine-aspartate repeat-containing protein E	217.34	0.5682	3	46	46	64	1165	126.2	4.46	Cellwall
3	504	MOK023.peg.1455	Serine-aspartate repeat-containing protein E	56.74	0.2155	3	18	18	18	1165	126.2	4.46	Cellwall
4	504	MOK023.peg.1455	Serine-aspartate repeat-containing protein E	299.78	0.4815	3	47	47	88	1165	126.2	4.46	Cellwall
4	504	MOK023.peg.216	Clumping factor ClfB, fibrinogen binding protein	117.02	0.3465	1	23	23	39	889	94.8	4.2	Cellwall
4	504	MOK023.peg.1471	Translation elongation factor G	2.45	0.0476	1	3	3	3	693	76.6	4.88	Cytoplasmic
4	504	MOK023.peg.1223	Clumping factor ClfA, fibrinogen-binding protein	3.19	0.027	1	2	2	2	925	96	3.93	Cellwall
5	504	MOK023.peg.1455	Serine-aspartate repeat-containing protein E	72.09	0.2738	3	21	21	22	1165	126.2	4.46	Cellwall
5	504	MOK023.peg.216	Clumping factor ClfB, fibrinogen binding protein	33.32	0.1721	1	11	11	11	889	94.8	4.2	Cellwall
6	504	MOK023.peg.216	Clumping factor ClfB, fibrinogen binding protein	52.77	0.189	1	12	12	15	889	94.8	4.2	Cellwall
6	504	MOK023.peg.1455	Serine-aspartate repeat-containing protein E	28.76	0.1262	1	8	8	9	1165	126.2	4.46	Cellwall
7	504	MOK023.peg.319	Adenylosuccinate synthetase (EC 6.3.4.4)	73.58	0.5386	1	20	20	24	427	47.5	5.22	Cytoplasmic
7	504	MOK023.peg.1470	Translation elongation factor Tu	87.69	0.5888	1	17	17	34	394	43.1	4.86	Cytoplasmic
7	504	MOK023.peg.1235	Enolase (EC 4.2.1.11)	68.52	0.4862	1	15	15	24	434	47.1	4.65	Cytoplasmic
7	504	MOK023.peg.1144	Glucose-6-phosphate isomerase (EC 5.3.1.9)	47.9	0.4334	1	13	13	15	443	49.8	4.91	Cytoplasmic
7	504	MOK023.peg.1122	3-oxoacyl-[acyl-carrier-protein] synthase, KASII (EC 2.3.1.179)	59.5	0.4976	1	12	12	16	414	43.7	5.2	CytoplasmicMembrane
7	504	MOK023.peg.2381	UDP-N-acetylmuramoylalanyl-D-glutamyl-2,6-diaminopimelate--D-alanyl-D-alanine ligase (EC 6.3.2.10)	27.33	0.25	1	9	9	11	452	50	5.2	Cytoplasmic
7	504	MOK023.peg.2494	Phosphoribosylamine--glycine ligase (EC 6.3.4.13)	27.48	0.2699	1	9	9	9	415	45.8	5.25	Cytoplasmic
7	504	MOK023.peg.304	DNA polymerase III beta subunit (EC 2.7.7.7)	14.54	0.2149	1	7	7	8	377	41.9	4.79	Cytoplasmic
7	504	MOK023.peg.956	6-phosphogluconate dehydrogenase, decarboxylating (EC 1.1.1.44)	17.83	0.1709	1	7	7	8	468	51.8	5.14	Cytoplasmic
7	504	MOK023.peg.1931	Dihydroorotase (EC 3.5.2.3)	14.14	0.2353	1	7	7	7	425	46.5	5.2	Cytoplasmic
7	504	MOK023.peg.704	Glutamine synthetase type I (EC 6.3.1.2)	7.85	0.1659	1	6	6	6	446	50.8	5.2	Cytoplasmic
7	504	MOK023.peg.2077	GTP-binding and nucleic acid-binding protein YchF	13.65	0.2219	1	5	5	6	365	40.6	4.72	Cytoplasmic
7	504	MOK023.peg.2402	ATP synthase beta chain (EC 3.6.3.14)	13.6	0.1383	1	5	5	5	470	51.4	4.82	CytoplasmicMembrane
7	504	MOK023.peg.1813	Fumarate hydratase class II (EC 4.2.1.2)	6.64	0.128	1	5	5	5	461	51.1	5.31	Cytoplasmic
7	504	MOK023.peg.1916	Cell division protein FtsZ (EC 3.4.24.-)	5.8	0.0821	1	3	3	3	390	41	4.98	Cytoplasmic
7	504	MOK023.peg.1700	UDP-N-acetylmuramate--alanine ligase (EC 6.3.2.8)	8.16	0.0801	1	3	3	3	437	49.1	5.15	Cytoplasmic
7	504	MOK023.peg.2515	Bifunctional autolysin Atl / N-acetylmuramoyl-L-alanine amidase (EC 3.5.1.28)	4.19	0.0303	1	3	3	3	1256	137.4	9.61	Extracellular
7	504	MOK023.peg.1455	Serine-aspartate repeat-containing protein E	3.38	0.03	1	2	2	2	1165	126.2	4.46	Cellwall
7	504	MOK023.peg.1535	Glycyl-tRNA synthetase (EC 6.1.1.14)	2.86	0.0713	1	2	2	2	463	53.6	5.12	Cytoplasmic
7	504	MOK023.peg.680	RecA protein	2.78	0.0865	1	2	2	2	347	37.7	5.21	Cytoplasmic
7	504	MOK023.peg.1468	2-amino-3-ketobutyrate coenzyme A ligase (EC 2.3.1.29)	1.69	0.0582	1	2	2	2	395	42.9	5.3	Cytoplasmic
8	504	MOK023.peg.652	Translation elongation factor Ts	159.9	0.6382	1	20	20	51	293	32.5	5.12	Cytoplasmic
8	504	MOK023.peg.495	L-lactate dehydrogenase (EC 1.1.1.27)	65.66	0.5552	1	13	13	22	317	34.5	5.07	Cytoplasmic
8	504	MOK023.peg.2256	Glyoxylate reductase (EC 1.1.1.79) / Glyoxylate reductase (EC 1.1.1.26) / Hydroxypyruvate reductase (EC 1.1.1.81)	38.52	0.4984	1	13	13	15	317	34.7	5.29	Cytoplasmic
8	504	MOK023.peg.109	D-lactate dehydrogenase (EC 1.1.1.28)	19.21	0.3152	1	10	10	10	330	36.7	5.27	Cytoplasmic
8	504	MOK023.peg.1464	Branched-chain amino acid aminotransferase (EC 2.6.1.42)	16.14	0.3073	1	8	8	8	358	40.1	5.07	Unknown
8	504	MOK023.peg.1404	Alcohol dehydrogenase (EC 1.1.1.1)	27.18	0.3304	1	8	8	9	336	36	5.52	Cytoplasmic
8	504	MOK023.peg.1825	Pyruvate dehydrogenase E1 component beta subunit (EC 1.2.4.1)	19.27	0.3354	1	7	7	8	325	35.2	4.73	Cytoplasmic
8	504	MOK023.peg.1430	Phosphate acetyltransferase (EC 2.3.1.8)	12.28	0.3049	1	6	6	6	328	34.9	4.88	Cytoplasmic
8	504	MOK023.peg.1287	Biosynthetic Aromatic amino acid aminotransferase beta (EC 2.6.1.57)	15.66	0.2159	1	6	6	6	352	39.8	5.19	Unknown
8	504	MOK023.peg.2253	D-octopine dehydrogenase (EC 1.5.1.11)	6.46	0.1333	1	4	4	4	360	40.7	4.94	Cytoplasmic
8	504	MOK023.peg.1123	3-oxoacyl-[acyl-carrier-protein] synthase, KASIII (EC 2.3.1.180)	5.95	0.147	1	3	3	3	313	33.9	5.06	Cytoplasmic
8	504	MOK023.peg.2236	Inosine-uridine preferring nucleoside hydrolase (EC 3.2.2.1)	3.52	0.1214	1	3	3	3	313	35.3	5.16	Cytoplasmic
8	504	MOK023.peg.1627	Porphobilinogen synthase (EC 4.2.1.24)	4.52	0.1049	1	3	3	3	324	36.6	5.41	Cytoplasmic
8	504	MOK023.peg.364	Protein A, von Willebrand factor binding protein Spa	1.74	0.1111	1	3	3	3	378	41.2	5.53	Cellwall
8	504	MOK023.peg.983	Manganese-dependent inorganic pyrophosphatase (EC 3.6.1.1)	4.49	0.0712	1	2	2	2	309	34	4.86	Cytoplasmic
8	504	MOK023.peg.186	L-lactate dehydrogenase (EC 1.1.1.27)	2.04	0.0909	1	2	2	2	319	34.4	4.93	Cytoplasmic
8	504	MOK023.peg.1239	NAD-dependent glyceraldehyde-3-phosphate dehydrogenase (EC 1.2.1.12)	3.89	0.0893	1	2	2	2	336	36.3	5.05	Cytoplasmic
8	504	MOK023.peg.975	Aminopeptidase YpdF (MP-, MA-, MS-, AP-, NP- specific)	3.03	0.0793	1	2	2	2	353	39.3	5.4	Cytoplasmic
9	504	MOK023.peg.1077	Cysteine synthase (EC 2.5.1.47)	15.58	0.2323	1	4	4	5	310	33	5.45	Cytoplasmic
9	504	MOK023.peg.1860	Cell surface protein IsdA, transfers heme from hemoglobin to apo-IsdC	21.14	0.1543	1	4	4	6	350	38.7	9.64	Cellwall
9	504	MOK023.peg.652	Translation elongation factor Ts	7.93	0.1536	1	3	3	3	293	32.5	5.12	Cytoplasmic
9	504	MOK023.peg.1248	Thioredoxin reductase (EC 1.8.1.9)	4.29	0.0836	1	2	2	2	311	33.6	5.38	Cytoplasmic
9	504	MOK023.peg.1500	Pyridoxine biosynthesis glutamine amidotransferase, synthase subunit (EC 2.4.2.-)	5.17	0.0746	1	2	2	2	295	32	5.19	Cytoplasmic
10	504	MOK023.peg.6	L-Cystine ABC transporter, periplasmic cystine-binding protein TcyA	41.1	0.4556	1	10	10	12	259	28.9	9.25	Unknown
10	504	MOK023.peg.1480	LSU ribosomal protein L1p (L10Ae)	26.17	0.3217	1	6	6	8	230	24.7	9.01	Cytoplasmic
10	504	MOK023.peg.1826	Dihydrolipoamide acetyltransferase component of pyruvate dehydrogenase complex (EC 2.3.1.12)	17.27	0.1535	1	5	5	7	430	46.3	5	Cytoplasmic
10	504	MOK023.peg.1237	Triosephosphate isomerase (EC 5.3.1.1)	7.22	0.1621	1	3	3	3	253	27.3	4.92	Cytoplasmic
10	504	MOK023.peg.1260	Ribosomal subunit interface protein	5.57	0.1316	1	2	2	2	190	22.2	5.29	Cytoplasmic
10	504	MOK023.peg.2232	Molybdenum ABC transporter, periplasmic molybdenum-binding protein ModA (TC 3.A.1.8.1)	3.65	0.0698	1	2	2	2	258	28.8	9.16	Unknown
11	504	MOK023.peg.1237	Triosephosphate isomerase (EC 5.3.1.1)	110.31	0.7154	1	16	16	38	253	27.3	4.92	Cytoplasmic
11	504	MOK023.peg.2179	Adenylate kinase (EC 2.7.4.3)	53.9	0.5302	1	12	12	19	215	24	4.93	Cytoplasmic
11	504	MOK023.peg.1738	Transaldolase (EC 2.2.1.2)	35.42	0.4093	1	8	8	12	237	25.7	4.83	Unknown
11	504	MOK023.peg.1192	Iron-sulfur cluster assembly ATPase protein SufC	24.98	0.3557	1	7	7	8	253	28.3	4.97	Cytoplasmic
11	504	MOK023.peg.1349	Phosphate transport regulator (distant homolog of PhoU)	14.12	0.2049	1	5	5	5	205	23.7	4.72	Cytoplasmic
11	504	MOK023.peg.2455	Purine nucleoside phosphorylase (EC 2.4.2.1)	24.13	0.25	1	5	5	8	236	25.9	4.96	Cytoplasmic
11	504	MOK023.peg.2288	Ribose 5-phosphate isomerase A (EC 5.3.1.6)	6.65	0.1623	1	4	4	4	228	25.6	5.01	Cytoplasmic
11	504	MOK023.peg.1431	Hemoprotein HemQ, essential component of heme biosynthetic pathway in Gram-positive bacteria	6.71	0.136	1	3	3	4	250	29.4	5.26	Unknown
11	504	MOK023.peg.1480	LSU ribosomal protein L1p (L10Ae)	8.14	0.1391	1	3	3	4	230	24.7	9.01	Cytoplasmic
11	504	MOK023.peg.154	Immunodominant staphylococcal antigen A precursor	13.32	0.1931	1	3	3	6	233	24.2	6.62	Extracellular
11	504	MOK023.peg.2454	Deoxyribose-phosphate aldolase (EC 4.1.2.4)	8.32	0.2	2	3	3	3	220	23.3	4.82	Cytoplasmic
11	504	MOK023.peg.1260	Ribosomal subunit interface protein	1.8	0.1211	1	2	2	2	190	22.2	5.29	Cytoplasmic
11	504	MOK023.peg.1463	Hydrolase, haloacid dehalogenase-like family	5.23	0.1145	1	2	2	2	227	25	4.74	Cytoplasmic
11	504	MOK023.peg.1470	Translation elongation factor Tu	2.41	0.0711	1	2	2	2	394	43.1	4.86	Cytoplasmic
11	504	MOK023.peg.1646	Dephospho-CoA kinase (EC 2.7.1.24)	2.56	0.1159	1	2	2	2	207	23.6	4.83	Cytoplasmic
11	504	MOK023.peg.2194	SSU ribosomal protein S3p (S3e)	0	0.1244	1	2	2	2	217	24.1	9.76	Cytoplasmic
11	504	MOK023.peg.2245	Urease accessory protein UreG	6.45	0.1275	1	2	2	2	204	22.3	4.84	Cytoplasmic
11	504	MOK023.peg.465	FMN-dependent NADH-azoreductase	4.7	0.1442	1	2	2	2	208	23.3	5.08	Cytoplasmic
11	504	MOK023.peg.864	Acetyltransferase (GNAT) family	4.54	0.1124	1	2	2	2	169	19.8	4.63	Cytoplasmic
12	504	MOK023.peg.1237	Triosephosphate isomerase (EC 5.3.1.1)	14.71	0.2964	1	5	5	6	253	27.3	4.92	Cytoplasmic
12	504	MOK023.peg.2502	Phosphoribosylaminoimidazole-succinocarboxamide synthase (EC 6.3.2.6)	10.35	0.2607	1	5	5	6	234	26.6	5.43	Cytoplasmic
12	504	MOK023.peg.154	Immunodominant staphylococcal antigen A precursor	6.31	0.1931	1	3	3	3	233	24.2	6.62	Extracellular
13	504	MOK023.peg.511	2-C-methyl-D-erythritol 4-phosphate cytidylyltransferase (EC 2.7.7.60)	7.75	0.1597	2	4	4	4	238	26.6	5.68	Unknown
13	504	MOK023.peg.154	Immunodominant staphylococcal antigen A precursor	9.46	0.103	1	2	2	3	233	24.2	6.62	Extracellular
14	504	MOK023.peg.1680	SSU ribosomal protein S4p (S9e)	18.74	0.31	1	6	6	6	200	23	10.02	Cytoplasmic
14	504	MOK023.peg.1702	Phenylalanyl-tRNA synthetase domain protein (Bsu YtpR)	18.48	0.3081	1	6	6	6	198	21.7	4.82	Cytoplasmic
14	504	MOK023.peg.654	Ribosome recycling factor	28.17	0.4837	1	6	6	8	184	20.3	5.15	Cytoplasmic
14	504	MOK023.peg.2095	Alkyl hydroperoxide reductase protein C (EC 1.6.4.-)	15.42	0.3704	1	5	5	6	189	21	5.05	Cytoplasmic
14	504	MOK023.peg.2194	SSU ribosomal protein S3p (S3e)	21.83	0.2535	1	5	5	7	217	24.1	9.76	Cytoplasmic
14	504	MOK023.peg.2179	Adenylate kinase (EC 2.7.4.3)	9.23	0.2186	1	4	4	4	215	24	4.93	Cytoplasmic
14	504	MOK023.peg.2500	Phosphoribosylformylglycinamidine synthase, glutamine amidotransferase subunit (EC 6.3.5.3)	13.39	0.2646	1	4	4	4	223	24.5	5.05	Cytoplasmic
14	504	MOK023.peg.1074	Hypoxanthine-guanine phosphoribosyltransferase (EC 2.4.2.8)	8.6	0.2179	1	3	3	3	179	20.1	5.19	Cytoplasmic
14	504	MOK023.peg.1237	Triosephosphate isomerase (EC 5.3.1.1)	5.46	0.166	1	3	3	3	253	27.3	4.92	Cytoplasmic
14	504	MOK023.peg.1523	Manganese superoxide dismutase (EC 1.15.1.1)	9.22	0.2161	1	3	3	3	199	22.7	5.19	Extracellular
14	504	MOK023.peg.2455	Purine nucleoside phosphorylase (EC 2.4.2.1)	16.04	0.2669	1	3	3	4	236	25.9	4.96	Cytoplasmic
14	504	MOK023.peg.864	Acetyltransferase (GNAT) family	5.81	0.2308	1	3	3	3	169	19.8	4.63	Cytoplasmic
14	504	MOK023.peg.1152	Peptidyl-prolyl cis-trans isomerase (EC 5.2.1.8)	5.19	0.1066	1	2	2	2	197	21.6	4.68	Cytoplasmic
14	504	MOK023.peg.1515	Similar to Hydroxyacylglutathione hydrolase, but in an organism lacking glutathione biosynthesis	5.34	0.1546	1	2	2	2	207	23.1	4.91	Cytoplasmic
