# Supplementary material for: Immunoproteomic analysis of the serum IgG response to cell wall-associated proteins of Staphylococcus aureus strains belonging to CC97 and CC151
Source: Vet Res. 2023 Sep 18;54:79. doi: 10.1186/s13567-023-01212-7 (PMC10506246; doi:10.1186/s13567-023-01212-7)
Supplement: Supplementary file 3 — Additional file 3: Mass spectrometry data for all MOK124 proteins identified in spots excised from 2D gels of MOK124 surface proteins. Equivalent blots were probed with serum from cow 504 (MOK124 infected) and cow 604 (MOK023 infected) to identify immunogenic proteins. [file 13567_2023_1212_MOESM3_ESM.xlsx]

## Sheet: Additional file 3
Additional file 3: Mass spectrometry data for all MOK124 proteins identified in spots excised from 2D gels of MOK124 surface proteins where equivalent blots were probed with serum from cow 504 (MOK124 infected) and cow 604 (MOK023 infected) to identify immunogenic proteins.
Spot No.	Cow serum	Protein Encoding Gene No.	Description	Score	Coverage (%)	# Proteins	# Unique Peptides	# Peptides	# PSMs	# AAs	MW [kDa]	calc. pI	Predicted Localisation
1	504	MOK124.peg.1888	Isoleucyl-tRNA synthetase (EC 6.1.1.5)	101.94	0.5158	1	35	35	42	917	104.8	5.4	Cytoplasmic
1	504	MOK124.peg.2042	Aconitate hydratase (EC 4.2.1.3)	98.48	0.4229	1	28	28	39	901	98.9	4.96	Cytoplasmic
1	504	MOK124.peg.1538	Valyl-tRNA synthetase (EC 6.1.1.9)	31.14	0.1735	1	14	14	16	876	101.7	5.1	Cytoplasmic
1	504	MOK124.peg.1501	Alanyl-tRNA synthetase (EC 6.1.1.7)	26.25	0.2064	1	14	14	14	877	98.6	5.12	Cytoplasmic
1	504	MOK124.peg.1738	Pyruvate carboxylase (EC 6.4.1.1)	23.63	0.1261	1	12	12	12	1150	128.5	5.31	Cytoplasmic
1	504	MOK124.peg.472	Clumping factor ClfB, fibrinogen binding protein	23.98	0.1234	1	9	9	10	867	92.4	4.2	Cellwall
1	504	MOK124.peg.375	DNA gyrase subunit A (EC 5.99.1.3)	15.53	0.114	1	9	9	9	886	99.2	5.14	Cytoplasmic
1	504	MOK124.peg.2614	Translation elongation factor G	16.6	0.1356	1	7	7	8	693	76.6	4.88	Cytoplasmic
1	504	MOK124.peg.2618	DNA-directed RNA polymerase beta' subunit (EC 2.7.7.6)	3.52	0.0505	1	6	6	6	1207	135.3	6.95	Cytoplasmic
1	504	MOK124.peg.1182	ClpB protein	7.49	0.0575	2	5	5	5	869	98.2	5.02	Cytoplasmic
1	504	MOK124.peg.2619	DNA-directed RNA polymerase beta subunit (EC 2.7.7.6)	3.66	0.0245	1	3	3	3	1183	133.2	5.02	Cytoplasmic
1	504	MOK124.peg.2105	2-oxoglutarate dehydrogenase E1 component (EC 1.2.4.2)	4.7	0.0418	1	3	3	3	932	105.3	5.74	Cytoplasmic
1	504	MOK124.peg.2696	Leucyl-tRNA synthetase (EC 6.1.1.4)	2.37	0.0472	1	3	3	3	805	91.7	5.16	Cytoplasmic
1	504	MOK124.peg.2613	Translation elongation factor Tu	7.72	0.1269	1	3	3	3	394	43.1	4.86	Cytoplasmic
1	504	MOK124.peg.2003	Glutamine synthetase type I (EC 6.3.1.2)	0	0.0493	1	2	2	2	446	50.8	5.2	Cytoplasmic
1	504	MOK124.peg.190	L-lactate dehydrogenase (EC 1.1.1.27)	1.7	0.0568	1	2	2	2	317	34.5	5.07	Cytoplasmic
2	504	MOK124.peg.1550	Cell division trigger factor (EC 5.2.1.8)	169.95	0.5612	1	21	21	44	433	48.6	4.42	Cytoplasmic
2	504	MOK124.peg.1719	Dihydrolipoamide acetyltransferase component of pyruvate dehydrogenase complex (EC 2.3.1.12)	136.15	0.7512	1	20	20	43	430	46.3	5.07	Cytoplasmic
2	504	MOK124.peg.2035	Transketolase (EC 2.2.1.1)	23.57	0.2538	1	12	12	12	662	72.3	5.01	Unknown
2	504	MOK124.peg.2597	Bone sialoprotein-binding protein Bbp	8.38	0.0827	1	6	6	7	1113	120.9	4.55	Cellwall
2	504	MOK124.peg.1464	Chaperone protein DnaK	9	0.082	1	4	4	4	610	66.3	4.79	Cytoplasmic
2	504	MOK124.peg.1571	Pyruvate kinase (EC 2.7.1.40)	6.11	0.0889	1	4	4	4	585	63.1	5.35	Cytoplasmic
2	504	MOK124.peg.1270	Multimodular transpeptidase-transglycosylase (EC 2.4.1.129) (EC 3.4.-.-) / Penicillin-binding protein 1A/1B (PBP1)	0	0.0261	1	2	2	2	727	80.3	8.73	CytoplasmicMembrane
2	504	MOK124.peg.1557	Threonyl-tRNA synthetase (EC 6.1.1.3)	5.18	0.0496	1	2	2	2	645	74.4	5.39	Cytoplasmic
3	504	MOK124.peg.1464	Chaperone protein DnaK	69.99	0.4197	1	23	23	26	610	66.3	4.79	Cytoplasmic
3	504	MOK124.peg.1571	Pyruvate kinase (EC 2.7.1.40)	43.02	0.3333	1	16	16	17	585	63.1	5.35	Cytoplasmic
3	504	MOK124.peg.1550	LSU ribosomal protein L20p	61.42	0.4018	1	15	15	18	433	48.6	4.42	Cytoplasmic
3	504	MOK124.peg.1719	Dihydrolipoamide acetyltransferase component of pyruvate dehydrogenase complex (EC 2.3.1.12)	87.51	0.4884	1	15	15	29	430	46.3	5.07	Cytoplasmic
3	504	MOK124.peg.1707	Phosphoenolpyruvate-protein phosphotransferase of PTS system (EC 2.7.3.9)	17.51	0.215	1	8	8	8	572	63.2	4.79	Cytoplasmic
3	504	MOK124.peg.1436	Cell division protein FtsI [Peptidoglycan synthetase] (EC 2.4.1.129) / Transpeptidase, Penicillin binding protein transpeptidase domain	7.89	0.1071	1	7	7	7	691	77.2	9.28	CytoplasmicMembrane
3	504	MOK124.peg.876	2,3-bisphosphoglycerate-independent phosphoglycerate mutase (EC 5.4.2.1)	13.91	0.1525	1	7	7	7	505	56.4	4.88	Cytoplasmic
3	504	MOK124.peg.2035	Transketolase (EC 2.2.1.1)	3.36	0.1012	1	5	5	5	662	72.3	5.01	Unknown
3	504	MOK124.peg.1622	Oligoendopeptidase F (EC 3.4.24.-)	2.17	0.0581	1	3	3	3	602	69.7	5.3	Cytoplasmic
3	504	MOK124.peg.2252	Heat shock protein 60 family chaperone GroEL	0	0.039	1	2	2	2	538	57.5	4.64	Cytoplasmic
4	504	MOK124.peg.1952	Translation elongation factor Ts	81.09	0.6416	1	18	18	26	293	32.5	5.17	Cytoplasmic
4	504	MOK124.peg.323	Siderophore staphylobactin ABC transporter, substrate-binding protein SirA	27.87	0.3545	1	12	12	14	330	36.7	9.14	CytoplasmicMembrane
4	504	MOK124.peg.2553	Alcohol dehydrogenase (EC 1.1.1.1)	42.16	0.4851	1	12	12	12	336	36	5.52	Cytoplasmic
4	504	MOK124.peg.1718	Pyruvate dehydrogenase E1 component beta subunit (EC 1.2.4.1)	52.37	0.4615	1	10	10	13	325	35.3	4.73	Cytoplasmic
4	504	MOK124.peg.2573	Phosphate acetyltransferase (EC 2.3.1.8)	49.38	0.5061	1	9	9	13	328	35	4.98	Unknown
4	504	MOK124.peg.879	NAD-dependent glyceraldehyde-3-phosphate dehydrogenase (EC 1.2.1.12)	34.25	0.2827	1	8	8	10	336	36.3	5.05	Cytoplasmic
4	504	MOK124.peg.190	L-lactate dehydrogenase (EC 1.1.1.27)	30.34	0.3281	1	8	8	11	317	34.5	5.07	Cytoplasmic
4	504	MOK124.peg.1826	Cell surface protein IsdA, transfers heme from hemoglobin to apo-IsdC	41.41	0.2229	1	7	7	14	350	38.6	9.6	Cellwall
4	504	MOK124.peg.2022	Threonine synthase (EC 4.2.3.1)	16.92	0.2096	1	7	7	7	353	37.8	6.28	Cytoplasmic
4	504	MOK124.peg.1572	6-phosphofructokinase (EC 2.7.1.11)	13.02	0.1988	1	7	7	7	322	34.8	5.92	Cytoplasmic
4	504	MOK124.peg.2197	Manganese-dependent inorganic pyrophosphatase (EC 3.6.1.1)	10.12	0.2006	1	6	6	6	309	34	4.86	Cytoplasmic
4	504	MOK124.peg.2289	Cysteine synthase (EC 2.5.1.47)	23.76	0.3871	1	6	6	7	310	33	5.45	Cytoplasmic
4	504	MOK124.peg.2190	NAD synthetase (EC 6.3.1.5)	10.28	0.2161	1	6	6	6	273	30.7	5.36	Cytoplasmic
4	504	MOK124.peg.1464	Chaperone protein DnaK	13.36	0.0951	1	5	5	5	610	66.3	4.79	Cytoplasmic
4	504	MOK124.peg.2607	Branched-chain amino acid aminotransferase (EC 2.6.1.42)	11.31	0.2011	1	4	4	4	358	40.1	5.07	Unknown
4	504	MOK124.peg.2613	Translation elongation factor Tu	4.83	0.1497	1	4	4	4	394	43.1	4.86	Cytoplasmic
4	504	MOK124.peg.2200	6-phosphogluconolactonase (EC 3.1.1.31)	8.62	0.1345	1	4	4	4	342	38.5	5.14	Cytoplasmic
4	504	MOK124.peg.2431	Putative oxidoreductase YncB	17.87	0.2006	1	4	4	6	334	36.4	5.35	Cytoplasmic
4	504	MOK124.peg.1943	Succinyl-CoA ligase [ADP-forming] alpha chain (EC 6.2.1.5)	9.86	0.1821	1	4	4	4	302	31.5	5.67	Cytoplasmic
4	504	MOK124.peg.1719	Dihydrolipoamide acetyltransferase component of pyruvate dehydrogenase complex (EC 2.3.1.12)	7.22	0.0837	1	3	3	3	430	46.3	5.07	Cytoplasmic
4	504	MOK124.peg.1618	Tryptophanyl-tRNA synthetase (EC 6.1.1.2)	7.45	0.1064	1	3	3	3	329	36.9	7.88	Cytoplasmic
4	504	MOK124.peg.2322	Glyoxylate reductase (EC 1.1.1.79) / Glyoxylate reductase (EC 1.1.1.26) / Hydroxypyruvate reductase (EC 1.1.1.81)	4.68	0.1199	1	3	3	3	317	34.7	5.29	Cytoplasmic
4	504	MOK124.peg.1687	Methylenetetrahydrofolate dehydrogenase (NADP+) (EC 1.5.1.5) / Methenyltetrahydrofolate cyclohydrolase (EC 3.5.4.9)	9.04	0.1259	1	3	3	3	286	30.8	5.74	Cytoplasmic
4	504	MOK124.peg.2642	Pyridoxine biosynthesis glutamine amidotransferase, synthase subunit (EC 2.4.2.-)	8.65	0.1219	1	3	3	3	279	30.2	5.02	Cytoplasmic
4	504	MOK124.peg.2218	Beta-hemolysin	2.1	0.1	1	2	2	2	330	37.2	8.7	Extracellular
4	504	MOK124.peg.2118	Thymidylate synthase (EC 2.1.1.45)	1.88	0.0629	1	2	2	2	318	36.8	5.64	Cytoplasmic
4	504	MOK124.peg.1913	Methionyl-tRNA formyltransferase (EC 2.1.2.9)	0	0.0611	1	2	2	2	311	34.2	5.44	Cytoplasmic
4	504	MOK124.peg.944	6-carboxytetrahydropterin synthase (EC 4.1.2.50) @ Queuosine biosynthesis QueD, PTPS-I	2.21	0.2158	1	2	2	2	139	16	7.01	Cytoplasmic
5	504	MOK124.peg.1951	SSU ribosomal protein S2p (SAe)	70.64	0.6706	1	16	16	26	255	29.1	5.52	Cytoplasmic
5	504	MOK124.peg.1085	Foldase protein PrsA precursor (EC 5.2.1.8) @ Foldase clustered with pyrimidine conversion	37.04	0.3281	1	15	15	19	320	35.6	9	CytoplasmicMembrane
5	504	MOK124.peg.1023	Manganese ABC transporter, periplasmic-binding protein SitA	37.99	0.4984	1	14	14	17	309	34.7	8.66	CytoplasmicMembrane
5	504	MOK124.peg.1465	Heat shock protein GrpE	96.09	0.7933	1	13	13	29	208	24	4.53	Cytoplasmic
5	504	MOK124.peg.2613	Translation elongation factor Tu	35.02	0.4112	1	11	11	17	394	43.1	4.86	Cytoplasmic
5	504	MOK124.peg.2515	Fructose-bisphosphate aldolase class II (EC 4.1.2.13)	57.43	0.4406	1	9	9	17	286	30.8	5.1	Cytoplasmic
5	504	MOK124.peg.888	Thioredoxin reductase (EC 1.8.1.9)	21.94	0.3826	1	9	9	10	311	33.6	5.38	Cytoplasmic
5	504	MOK124.peg.1043	Vitamin B12 ABC transporter, B12-binding component BtuF	16.29	0.3288	1	9	9	10	295	33.2	8.87	Cytoplasmic
5	504	MOK124.peg.1175	Fumarylacetoacetate hydrolase family protein	19.04	0.41	1	8	8	10	300	33.1	5	Cytoplasmic
5	504	MOK124.peg.499	Fructose-bisphosphate aldolase class I (EC 4.1.2.13)	19.51	0.3514	1	8	8	8	296	32.9	5.06	Unknown
5	504	MOK124.peg.1952	Translation elongation factor Ts	17.15	0.2901	1	8	8	11	293	32.5	5.17	Cytoplasmic
5	504	MOK124.peg.2341	Ferrichrome-binding periplasmic protein precursor (TC 3.A.1.14.3)	16.34	0.3079	1	8	8	8	302	34	9.14	CytoplasmicMembrane
5	504	MOK124.peg.1719	Dihydrolipoamide acetyltransferase component of pyruvate dehydrogenase complex (EC 2.3.1.12)	21.07	0.193	1	7	7	10	430	46.3	5.07	Cytoplasmic
5	504	MOK124.peg.2289	Cysteine synthase (EC 2.5.1.47)	18.71	0.4161	1	7	7	8	310	33	5.45	Cytoplasmic
5	504	MOK124.peg.2441	Heme ABC type transporter HtsABC, heme-binding protein	10.59	0.2263	1	7	7	8	327	36.6	9.44	CytoplasmicMembrane
5	504	MOK124.peg.1464	Chaperone protein DnaK	14.53	0.1148	1	6	6	6	610	66.3	4.79	Cytoplasmic
5	504	MOK124.peg.1412	Translation elongation factor P	18.37	0.2919	1	6	6	9	185	20.5	4.82	Cytoplasmic
5	504	MOK124.peg.2610	chaperone protein HchA	16.06	0.2534	1	6	6	6	292	32.2	5.11	Cytoplasmic
5	504	MOK124.peg.2706	D-alanine aminotransferase (EC 2.6.1.21)	12.89	0.273	1	6	6	7	282	31.9	5.16	Cytoplasmic
5	504	MOK124.peg.1457	DUF1432 domain-containing protein	10.38	0.1672	1	5	5	5	329	35.2	5.88	Cytoplasmic
5	504	MOK124.peg.2672	Hypothetical protein SAV1789	8.3	0.1788	1	5	5	5	302	35	6.47	Unknown
5	504	MOK124.peg.2378	LSU ribosomal protein L2p (L8e)	15.13	0.2924	1	5	5	5	277	30.1	10.77	Cytoplasmic
5	504	MOK124.peg.843	Glycine cleavage system H protein	10.91	0.4762	1	4	4	4	126	14.1	3.97	Cytoplasmic
5	504	MOK124.peg.2301	LSU ribosomal protein L25p	21.32	0.212	1	4	4	7	217	23.8	4.42	Cytoplasmic
5	504	MOK124.peg.986	FIG007491: hypothetical protein YeeN	4.43	0.2269	1	4	4	6	238	26.3	4.77	Cytoplasmic
5	504	MOK124.peg.1927	Malonyl CoA-acyl carrier protein transacylase (EC 2.3.1.39)	12.08	0.1656	1	4	4	4	308	33.6	4.91	Cytoplasmic
5	504	MOK124.peg.879	NAD-dependent glyceraldehyde-3-phosphate dehydrogenase (EC 1.2.1.12)	18.77	0.1696	1	4	4	5	336	36.3	5.05	Cytoplasmic
5	504	MOK124.peg.1670	Naphthoate synthase (EC 4.1.3.36)	8.8	0.1648	1	4	4	4	273	30.4	5.44	Cytoplasmic
5	504	MOK124.peg.1632	Enoyl-[acyl-carrier-protein] reductase [NADH] (EC 1.3.1.9)	6.84	0.1563	1	4	4	4	256	28	5.9	CytoplasmicMembrane
5	504	MOK124.peg.2302	Ribose-phosphate pyrophosphokinase (EC 2.7.6.1)	8.14	0.162	1	4	4	4	321	35.3	6.25	Cytoplasmic
5	504	MOK124.peg.1134	Methionine ABC transporter substrate-binding protein	3.91	0.15	1	4	4	4	280	30.5	8.88	CytoplasmicMembrane
5	504	MOK124.peg.1550	Cell division trigger factor (EC 5.2.1.8)	6.38	0.0577	1	3	3	3	433	48.6	4.42	Cytoplasmic
5	504	MOK124.peg.2082	S1 RNA binding domain	1.85	0.1033	1	3	3	3	300	34.2	5.2	Cytoplasmic
5	504	MOK124.peg.2718	Maebl	4.16	0.1013	1	3	3	3	316	35	9.88	Unknown
5	504	MOK124.peg.2642	Pyridoxine biosynthesis glutamine amidotransferase, synthase subunit (EC 2.4.2.-)	4.91	0.0896	1	2	2	2	279	30.2	5.02	Cytoplasmic
5	504	MOK124.peg.1368	Staphylococcal respiratory response protein SrrA	2.4	0.0954	1	2	2	2	241	28.1	5.35	Cytoplasmic
5	504	MOK124.peg.1826	Cell surface protein IsdA, transfers heme from hemoglobin to apo-IsdC	5.54	0.0686	1	2	2	2	350	38.6	9.6	Cellwall
6	504	MOK124.peg.877	Triosephosphate isomerase (EC 5.3.1.1)	83.75	0.7747	1	15	15	23	253	27.3	4.87	Cytoplasmic
6	504	MOK124.peg.2613	Translation elongation factor Tu	49.71	0.3985	1	11	11	18	394	43.1	4.86	Cytoplasmic
6	504	MOK124.peg.684	L-Cystine ABC transporter, periplasmic cystine-binding protein TcyA	38.31	0.4402	1	10	10	11	259	28.9	9.36	Unknown
6	504	MOK124.peg.1716	FIG01108153: hypothetical protein	30.65	0.3029	1	9	9	13	208	23.9	9.2	Unknown
6	504	MOK124.peg.1593	SSU ribosomal protein S4p (S9e)	22.41	0.45	1	9	9	9	200	23	10.02	Cytoplasmic
6	504	MOK124.peg.2623	LSU ribosomal protein L1p (L10Ae)	37.37	0.4826	1	8	8	10	230	24.7	9.01	Cytoplasmic
6	504	MOK124.peg.1295	Cytidylate kinase (EC 2.7.4.25)	16.96	0.4247	1	7	7	7	219	24.6	5.22	Cytoplasmic
6	504	MOK124.peg.2381	SSU ribosomal protein S3p (S3e)	21.81	0.3594	1	7	7	7	217	24.1	9.76	Cytoplasmic
6	504	MOK124.peg.2378	LSU ribosomal protein L2p (L8e)	27.46	0.3357	1	7	7	9	277	30.1	10.77	Cytoplasmic
6	504	MOK124.peg.2676	Transaldolase (EC 2.2.1.2)	20.14	0.346	1	6	6	7	237	25.7	4.83	Unknown
6	504	MOK124.peg.1719	Dihydrolipoamide acetyltransferase component of pyruvate dehydrogenase complex (EC 2.3.1.12)	36.55	0.1581	1	6	6	12	430	46.3	5.07	Cytoplasmic
6	504	MOK124.peg.173	2-C-methyl-D-erythritol 4-phosphate cytidylyltransferase (EC 2.7.7.60)	13.79	0.2605	2	6	6	6	238	26.6	5.5	Unknown
6	504	MOK124.peg.2396	Adenylate kinase (EC 2.7.4.3)	9.76	0.2512	1	5	5	5	215	24	4.93	Cytoplasmic
6	504	MOK124.peg.300	Deoxyribose-phosphate aldolase (EC 4.1.2.4)	15.2	0.2955	2	4	4	5	220	23.5	4.83	Cytoplasmic
6	504	MOK124.peg.2528	Purine nucleoside phosphorylase (EC 2.4.2.1)	22.3	0.2712	1	4	4	6	236	25.9	4.96	Cytoplasmic
6	504	MOK124.peg.1531	Rod shape-determining protein MreC	12.56	0.1929	1	4	4	4	280	31	9.03	Unknown
6	504	MOK124.peg.1322	Phage major tail protein	9.98	0.2254	1	3	3	3	213	23.4	5.15	Unknown
6	504	MOK124.peg.833	Iron-sulfur cluster assembly ATPase protein SufC	5.73	0.1107	1	2	2	2	253	28.3	4.97	Cytoplasmic
6	504	MOK124.peg.1881	Cell division protein FtsZ (EC 3.4.24.-)	5.4	0.0692	1	2	2	2	390	41	4.98	Cytoplasmic
6	504	MOK124.peg.901	Ribosomal subunit interface protein	5.58	0.1211	1	2	2	2	190	22.2	5.29	Cytoplasmic
6	504	MOK124.peg.2502	Uracil phosphoribosyltransferase (EC 2.4.2.9)	4.46	0.1005	1	2	2	2	209	23	6.55	Cytoplasmic
6	504	MOK124.peg.2580	Uracil-DNA glycosylase, family 1	6.74	0.1101	1	2	2	2	218	25	6.68	Cytoplasmic
7	504	MOK124.peg.2613	Translation elongation factor Tu	84.28	0.4746	1	15	15	30	394	43.1	4.86	Cytoplasmic
7	504	MOK124.peg.1951	SSU ribosomal protein S2p (SAe)	26.77	0.4627	1	12	12	14	255	29.1	5.52	Cytoplasmic
7	504	MOK124.peg.1023	Manganese ABC transporter, periplasmic-binding protein SitA	34.9	0.4725	1	12	12	17	309	34.7	8.66	CytoplasmicMembrane
7	504	MOK124.peg.1294	SSU ribosomal protein S1p	29.66	0.3095	1	11	11	12	391	43.2	4.61	Cytoplasmic
7	504	MOK124.peg.836	Methionine ABC transporter substrate-binding protein	27.45	0.4212	1	11	11	11	273	30.3	8.94	CytoplasmicMembrane
7	504	MOK124.peg.2375	LSU ribosomal protein L3p (L3e)	71.16	0.4818	1	9	9	17	220	23.7	9.8	Cytoplasmic
7	504	MOK124.peg.2411	Alpha-acetolactate decarboxylase (EC 4.1.1.5)	14.18	0.359	1	7	7	7	234	26.1	5.02	Cytoplasmic
7	504	MOK124.peg.1719	Dihydrolipoamide acetyltransferase component of pyruvate dehydrogenase complex (EC 2.3.1.12)	36.32	0.2023	1	7	7	14	430	46.3	5.07	Cytoplasmic
7	504	MOK124.peg.684	L-Cystine ABC transporter, periplasmic cystine-binding protein TcyA	13.95	0.3089	1	6	6	6	259	28.9	9.36	Unknown
7	504	MOK124.peg.2053	Peptide methionine sulfoxide reductase regulator MsrR	22.87	0.2691	1	6	6	9	327	36.9	9.66	CytoplasmicMembrane
7	504	MOK124.peg.2378	LSU ribosomal protein L2p (L8e)	27.52	0.3357	1	6	6	7	277	30.1	10.77	Cytoplasmic
7	504	MOK124.peg.812	Hypothetical NagD-like phosphatase	11.96	0.1969	1	5	5	5	259	28	4.61	Unknown
7	504	MOK124.peg.1482	5'-methylthioadenosine nucleosidase (EC 3.2.2.16) / S-adenosylhomocysteine nucleosidase (EC 3.2.2.9)	12.94	0.2895	1	5	5	6	228	24.5	4.92	Cytoplasmic
7	504	MOK124.peg.879	NAD-dependent glyceraldehyde-3-phosphate dehydrogenase (EC 1.2.1.12)	17.76	0.1994	1	5	5	6	336	36.3	5.05	Cytoplasmic
7	504	MOK124.peg.2539	HMP-PP hydrolase (pyridoxal phosphatase) Cof, detected in genetic screen for thiamin metabolic genes (PMID:15292217)	13.44	0.1965	1	5	5	5	285	32.4	5.11	Cytoplasmic
7	504	MOK124.peg.363	Two-component response regulator SA14-24	5.42	0.3149	1	5	5	5	235	27.4	5.19	Cytoplasmic
7	504	MOK124.peg.2162	Methionine aminopeptidase (EC 3.4.11.18)	12.5	0.2143	1	5	5	5	252	27.5	5.27	Cytoplasmic
7	504	MOK124.peg.682	Phosphoglycerate mutase (EC 5.4.2.1)	13.58	0.3421	1	5	5	6	228	26.7	5.39	Unknown
7	504	MOK124.peg.1670	Naphthoate synthase (EC 4.1.3.36)	14.93	0.1905	1	5	5	6	273	30.4	5.44	Cytoplasmic
7	504	MOK124.peg.1134	Methionine ABC transporter substrate-binding protein	9.86	0.2	1	5	5	5	280	30.5	8.88	CytoplasmicMembrane
7	504	MOK124.peg.2301	LSU ribosomal protein L25p	14.9	0.212	1	4	4	5	217	23.8	4.42	Cytoplasmic
7	504	MOK124.peg.1552	FIG01108166: hypothetical protein	6.88	0.2277	1	4	4	4	202	23	4.51	Cytoplasmic
7	504	MOK124.peg.1465	Heat shock protein GrpE	10.76	0.2452	1	4	4	5	208	24	4.53	Cytoplasmic
7	504	MOK124.peg.901	Ribosomal subunit interface protein	12.46	0.2632	1	4	4	4	190	22.2	5.29	Cytoplasmic
7	504	MOK124.peg.1205	Phage major capsid protein	6.85	0.1496	1	4	4	4	274	29.6	6.05	Cytoplasmic
7	504	MOK124.peg.2618	DNA-directed RNA polymerase beta' subunit (EC 2.7.7.6)	9.55	0.0439	1	4	4	5	1207	135.3	6.95	Cytoplasmic
7	504	MOK124.peg.1043	Vitamin B12 ABC transporter, B12-binding component BtuF	8.52	0.1898	1	4	4	4	295	33.2	8.87	Cytoplasmic
7	504	MOK124.peg.843	Glycine cleavage system H protein	22.97	0.4048	1	3	3	5	126	14.1	3.97	Cytoplasmic
7	504	MOK124.peg.1620	Negative regulator of genetic competence MecA	4.33	0.1381	1	3	3	3	239	28.3	4.54	Cytoplasmic
7	504	MOK124.peg.1718	Pyruvate dehydrogenase E1 component beta subunit (EC 1.2.4.1)	7.91	0.1169	1	3	3	3	325	35.3	4.73	Cytoplasmic
7	504	MOK124.peg.1887	Cell division initiation protein DivIVA	13.79	0.2146	1	3	3	4	205	23.5	5	Cytoplasmic
7	504	MOK124.peg.1175	Fumarylacetoacetate hydrolase family protein	2.62	0.1833	1	3	3	3	300	33.1	5	Cytoplasmic
7	504	MOK124.peg.2642	Pyridoxine biosynthesis glutamine amidotransferase, synthase subunit (EC 2.4.2.-)	5.49	0.1326	1	3	3	3	279	30.2	5.02	Cytoplasmic
7	504	MOK124.peg.2290	Chaperonin (heat shock protein 33)	6.81	0.1297	1	3	3	3	293	31.8	5.06	Cytoplasmic
7	504	MOK124.peg.2515	Fructose-bisphosphate aldolase class II (EC 4.1.2.13)	6.09	0.1923	1	3	3	3	286	30.8	5.1	Cytoplasmic
7	504	MOK124.peg.1511	CsdL (EC-YgdL) protein of the HesA/MoeB/ThiF family, part of the CsdA-E-L sulfur transfer pathway	4.05	0.1401	1	3	3	3	257	28.6	7.88	Cytoplasmic
7	504	MOK124.peg.790	Cell envelope-associated transcriptional attenuator LytR-CpsA-Psr, subfamily F2 (as in PMID19099556)	7.66	0.1333	1	3	3	4	315	34.7	8.98	CytoplasmicMembrane
7	504	MOK124.peg.1089	Hypothetical protein SAV1845	0	0.1316	1	2	2	2	114	13.3	4.37	Cytoplasmic
7	504	MOK124.peg.1412	Translation elongation factor P	2.35	0.1946	1	2	2	2	185	20.5	4.82	Cytoplasmic
7	504	MOK124.peg.1942	Succinyl-CoA ligase [ADP-forming] beta chain (EC 6.2.1.5)	0	0.067	1	2	2	2	388	42.1	4.98	Cytoplasmic
7	504	MOK124.peg.372	Seryl-tRNA synthetase (EC 6.1.1.11)	2.98	0.0444	1	2	2	2	428	48.7	5.08	Cytoplasmic
7	504	MOK124.peg.311	2,3-butanediol dehydrogenase, S-alcohol forming, (R)-acetoin-specific (EC 1.1.1.4) / Acetoin (diacetyl) reductase (EC 1.1.1.304)	4.54	0.1202	1	2	2	3	258	27.2	5.16	Cytoplasmic
7	504	MOK124.peg.2581	Hydroxymethylpyrimidine phosphate kinase ThiD (EC 2.7.4.7)	9.7	0.0978	1	2	2	3	276	29.8	5.16	Unknown
7	504	MOK124.peg.1188	3-oxoacyl-[acyl-carrier-protein] synthase, KASII (EC 2.3.1.179)	2.9	0.0676	1	2	2	2	414	43.7	5.2	CytoplasmicMembrane
7	504	MOK124.peg.2311	Putative deoxyribonuclease YcfH	3	0.0856	1	2	2	2	257	29.2	5.24	Cytoplasmic
7	504	MOK124.peg.2591	Glucosamine-6-phosphate deaminase (EC 3.5.99.6)	2.15	0.0754	1	2	2	2	252	28.4	5.58	Cytoplasmic
7	504	MOK124.peg.1632	Enoyl-[acyl-carrier-protein] reductase [NADH] (EC 1.3.1.9)	2.15	0.0781	1	2	2	2	256	28	5.9	CytoplasmicMembrane
7	504	MOK124.peg.1040	Predicted hydrolase	1.75	0.0789	1	2	2	2	266	30.9	5.95	Cytoplasmic
7	504	MOK124.peg.1950	GTP-sensing transcriptional pleiotropic repressor codY	2.11	0.0739	1	2	2	2	257	28.7	6.19	Cytoplasmic
7	504	MOK124.peg.580	LPXTG specific sortase A	6.13	0.1748	1	2	2	2	206	23.6	8.38	CytoplasmicMembrane
7	504	MOK124.peg.2346	Molybdenum ABC transporter, periplasmic molybdenum-binding protein ModA (TC 3.A.1.8.1)	3.78	0.0692	1	2	2	2	260	29.1	9.22	Unknown
7	504	MOK124.peg.1436	Cell division protein FtsI [Peptidoglycan synthetase] (EC 2.4.1.129) / Transpeptidase, Penicillin binding protein transpeptidase domain	2.97	0.0347	1	2	2	2	691	77.2	9.28	CytoplasmicMembrane
7	504	MOK124.peg.1369	Ribosomal large subunit pseudouridine synthase B (EC 4.2.1.70)	5.51	0.102	1	2	2	2	245	28	9.32	Cytoplasmic
7	504	MOK124.peg.118	Acid phosphatase (EC 3.1.3.2)	1.74	0.0912	1	2	2	2	296	33.3	9.5	Unknown
7	504	MOK124.peg.2402	LSU ribosomal protein L17p	2.85	0.1557	1	2	2	2	122	13.7	9.85	Cytoplasmic
8	504	MOK124.peg.2613	Translation elongation factor Tu	157.05	0.4949	1	17	17	53	394	43.1	4.86	Cytoplasmic
8	504	MOK124.peg.1718	Pyruvate dehydrogenase E1 component beta subunit (EC 1.2.4.1)	47.08	0.4646	1	11	11	15	325	35.3	4.73	Cytoplasmic
8	504	MOK124.peg.877	Triosephosphate isomerase (EC 5.3.1.1)	39.73	0.5652	1	11	11	18	253	27.3	4.87	Cytoplasmic
8	504	MOK124.peg.684	L-Cystine ABC transporter, periplasmic cystine-binding protein TcyA	39.99	0.4247	1	9	9	13	259	28.9	9.36	Unknown
8	504	MOK124.peg.2411	Alpha-acetolactate decarboxylase (EC 4.1.1.5)	19.32	0.3632	1	8	8	10	234	26.1	5.02	Cytoplasmic
8	504	MOK124.peg.363	Two-component response regulator SA14-24	26.62	0.4128	1	8	8	10	235	27.4	5.19	Cytoplasmic
8	504	MOK124.peg.1951	SSU ribosomal protein S2p (SAe)	22.84	0.3882	1	8	8	9	255	29.1	5.52	Cytoplasmic
8	504	MOK124.peg.1950	GTP-sensing transcriptional pleiotropic repressor codY	19.04	0.358	1	8	8	8	257	28.7	6.19	Cytoplasmic
8	504	MOK124.peg.1482	5'-methylthioadenosine nucleosidase (EC 3.2.2.16) / S-adenosylhomocysteine nucleosidase (EC 3.2.2.9)	36.6	0.4035	1	7	7	11	228	24.5	4.92	Cytoplasmic
8	504	MOK124.peg.1017	Teichoic acid export ATP-binding protein TagH (EC 3.6.3.40)	13.85	0.3674	1	7	7	7	264	29.7	9.19	CytoplasmicMembrane
8	504	MOK124.peg.1552	FIG01108166: hypothetical protein	20.11	0.3069	1	6	6	6	202	23	4.51	Cytoplasmic
8	504	MOK124.peg.2676	Transaldolase (EC 2.2.1.2)	15.16	0.3544	1	6	6	7	237	25.7	4.83	Unknown
8	504	MOK124.peg.2053	Peptide methionine sulfoxide reductase regulator MsrR	19.56	0.2691	1	6	6	8	327	36.9	9.66	CytoplasmicMembrane
8	504	MOK124.peg.2024	HMP-PP hydrolase (pyridoxal phosphatase) Cof, detected in genetic screen for thiamin metabolic genes (PMID:15292217)	11.11	0.1948	1	5	5	6	267	29.9	4.68	Cytoplasmic
8	504	MOK124.peg.2401	DNA-directed RNA polymerase alpha subunit (EC 2.7.7.6)	14.86	0.2261	1	5	5	5	314	35	4.75	Cytoplasmic
8	504	MOK124.peg.2493	ATP synthase beta chain (EC 3.6.3.14)	20.27	0.1511	1	5	5	6	470	51.4	4.82	CytoplasmicMembrane
8	504	MOK124.peg.2521	Hypothetical protein SAV2131	11.22	0.2242	1	5	5	5	223	25.8	4.86	Cytoplasmic
8	504	MOK124.peg.1719	Dihydrolipoamide acetyltransferase component of pyruvate dehydrogenase complex (EC 2.3.1.12)	17.42	0.1419	1	5	5	8	430	46.3	5.07	Cytoplasmic
8	504	MOK124.peg.372	Seryl-tRNA synthetase (EC 6.1.1.11)	19.02	0.1519	1	5	5	6	428	48.7	5.08	Cytoplasmic
8	504	MOK124.peg.2539	HMP-PP hydrolase (pyridoxal phosphatase) Cof, detected in genetic screen for thiamin metabolic genes (PMID:15292217)	10.68	0.2175	1	5	5	6	285	32.4	5.11	Cytoplasmic
8	504	MOK124.peg.730	hypothetical protein similar to TpgX	30.94	0.3684	1	5	5	10	209	23.4	5.73	CytoplasmicMembrane
8	504	MOK124.peg.537	Immunodominant staphylococcal antigen A precursor	16.06	0.3991	1	5	5	8	233	24.3	6.4	Extracellular
8	504	MOK124.peg.2301	LSU ribosomal protein L25p	15.45	0.212	1	4	4	5	217	23.8	4.42	Cytoplasmic
8	504	MOK124.peg.812	Hypothetical NagD-like phosphatase	9.69	0.1622	1	4	4	4	259	28	4.61	Unknown
8	504	MOK124.peg.875	Enolase (EC 4.2.1.11)	12.07	0.1452	1	4	4	4	434	47.1	4.65	Cytoplasmic
8	504	MOK124.peg.992	Phosphate transport regulator (distant homolog of PhoU)	17.8	0.1707	1	4	4	5	205	23.7	4.72	Cytoplasmic
8	504	MOK124.peg.2088	2,3,4,5-tetrahydropyridine-2,6-dicarboxylate N-acetyltransferase (EC 2.3.1.89)	20.19	0.2762	1	4	4	5	239	25.3	4.81	Cytoplasmic
8	504	MOK124.peg.379	DNA polymerase III beta subunit (EC 2.7.7.7)	9.49	0.122	1	4	4	4	377	41.9	4.82	Cytoplasmic
8	504	MOK124.peg.1942	Succinyl-CoA ligase [ADP-forming] beta chain (EC 6.2.1.5)	10.73	0.116	1	4	4	4	388	42.1	4.98	Cytoplasmic
8	504	MOK124.peg.2642	Pyridoxine biosynthesis glutamine amidotransferase, synthase subunit (EC 2.4.2.-)	11.48	0.1935	1	4	4	4	279	30.2	5.02	Cytoplasmic
8	504	MOK124.peg.879	NAD-dependent glyceraldehyde-3-phosphate dehydrogenase (EC 1.2.1.12)	18.31	0.1607	1	4	4	5	336	36.3	5.05	Cytoplasmic
8	504	MOK124.peg.190	L-lactate dehydrogenase (EC 1.1.1.27)	9.71	0.1293	1	4	4	4	317	34.5	5.07	Cytoplasmic
8	504	MOK124.peg.1461	Ribosomal RNA small subunit methyltransferase E (EC 2.1.1.-)	19.54	0.24	1	4	4	6	250	28.4	5.11	Unknown
8	504	MOK124.peg.1322	Phage major tail protein	7.53	0.3146	1	4	4	4	213	23.4	5.15	Unknown
8	504	MOK124.peg.311	2,3-butanediol dehydrogenase, S-alcohol forming, (R)-acetoin-specific (EC 1.1.1.4) / Acetoin (diacetyl) reductase (EC 1.1.1.304)	16.57	0.2558	1	4	4	5	258	27.2	5.16	Cytoplasmic
8	504	MOK124.peg.2311	Putative deoxyribonuclease YcfH	12.39	0.1479	1	4	4	4	257	29.2	5.24	Cytoplasmic
8	504	MOK124.peg.1220	Glutamate-1-semialdehyde aminotransferase (EC 5.4.3.8)	13.43	0.1375	1	4	4	4	429	46.7	5.25	Cytoplasmic
8	504	MOK124.peg.901	Ribosomal subunit interface protein	13.91	0.2789	1	4	4	4	190	22.2	5.29	Cytoplasmic
8	504	MOK124.peg.682	Phosphoglycerate mutase (EC 5.4.2.1)	5.64	0.2544	1	4	4	4	228	26.7	5.39	Unknown
8	504	MOK124.peg.949	Response regulator SaeR (Staphylococcus exoprotein expression protein R)	8.76	0.2149	1	4	4	4	228	26.8	5.39	Cytoplasmic
8	504	MOK124.peg.1955	Undecaprenyl diphosphate synthase (EC 2.5.1.31)	6.93	0.1484	1	4	4	4	256	29.8	8.43	Cytoplasmic
8	504	MOK124.peg.2623	LSU ribosomal protein L1p (L10Ae)	8.37	0.2304	1	4	4	4	230	24.7	9.01	Cytoplasmic
8	504	MOK124.peg.2375	LSU ribosomal protein L3p (L3e)	15.74	0.2273	1	4	4	4	220	23.7	9.8	Cytoplasmic
8	504	MOK124.peg.1294	SSU ribosomal protein S1p	4.72	0.0895	1	3	3	3	391	43.2	4.61	Cytoplasmic
8	504	MOK124.peg.1972	Transcriptional regulator in cluster with Zn-dependent hydrolase	5.96	0.1603	1	3	3	3	237	26.9	4.69	Unknown
8	504	MOK124.peg.31	Alkyl hydroperoxide reductase protein F (EC 1.6.4.-)	8.11	0.0868	1	3	3	4	507	54.6	4.77	CytoplasmicMembrane
8	504	MOK124.peg.1464	Chaperone protein DnaK	8.97	0.0787	1	3	3	3	610	66.3	4.79	Cytoplasmic
8	504	MOK124.peg.2396	Adenylate kinase (EC 2.7.4.3)	6.36	0.1488	1	3	3	3	215	24	4.93	Cytoplasmic
8	504	MOK124.peg.1887	Cell division initiation protein DivIVA	21.6	0.2146	1	3	3	6	205	23.5	5	Cytoplasmic
8	504	MOK124.peg.2035	Transketolase (EC 2.2.1.1)	13.34	0.0982	1	3	3	4	662	72.3	5.01	Unknown
8	504	MOK124.peg.2673	oxidoreductase of aldo/keto reductase family, subgroup 1	6.49	0.1047	1	3	3	3	277	31.5	5.12	Cytoplasmic
8	504	MOK124.peg.2581	Hydroxymethylpyrimidine phosphate kinase ThiD (EC 2.7.4.7)	14.04	0.1486	1	3	3	4	276	29.8	5.16	Unknown
8	504	MOK124.peg.1670	Naphthoate synthase (EC 4.1.3.36)	5.53	0.1319	1	3	3	3	273	30.4	5.44	Cytoplasmic
8	504	MOK124.peg.1040	Predicted hydrolase	8.15	0.1466	1	3	3	3	266	30.9	5.95	Cytoplasmic
8	504	MOK124.peg.507	3-methyl-2-oxobutanoate hydroxymethyltransferase (EC 2.1.2.11)	9.15	0.136	1	3	3	4	272	29.2	5.96	Unknown
8	504	MOK124.peg.2165	Putative amidotransferase similar to cobyric acid synthase	5.03	0.1358	1	3	3	3	243	27.4	6.05	Cytoplasmic
8	504	MOK124.peg.1846	Glutamate racemase (EC 5.1.1.3)	2.08	0.1579	1	3	3	3	266	29.6	7.87	Unknown
8	504	MOK124.peg.1369	Ribosomal large subunit pseudouridine synthase B (EC 4.2.1.70)	7.72	0.1551	1	3	3	4	245	28	9.32	Cytoplasmic
8	504	MOK124.peg.1593	SSU ribosomal protein S4p (S9e)	4.19	0.17	1	3	3	3	200	23	10.02	Cytoplasmic
8	504	MOK124.peg.843	Glycine cleavage system H protein	7.29	0.3095	1	2	2	3	126	14.1	3.97	Cytoplasmic
8	504	MOK124.peg.1620	Negative regulator of genetic competence MecA	4.85	0.0879	1	2	2	2	239	28.3	4.54	Cytoplasmic
8	504	MOK124.peg.578	L-serine dehydratase, alpha subunit (EC 4.3.1.17)	9.02	0.1405	1	2	2	3	299	31	4.81	Cytoplasmic
8	504	MOK124.peg.1412	Translation elongation factor P	3.05	0.1351	1	2	2	2	185	20.5	4.82	Cytoplasmic
8	504	MOK124.peg.2344	PhnO protein	5.32	0.1055	1	2	2	2	256	29.6	4.83	Cytoplasmic
8	504	MOK124.peg.1881	Cell division protein FtsZ (EC 3.4.24.-)	5.16	0.0513	1	2	2	2	390	41	4.98	Cytoplasmic
8	504	MOK124.peg.2101	Nitric oxide reductase activation protein NorQ	7.07	0.1141	1	2	2	2	263	29.4	5.06	Cytoplasmic
8	504	MOK124.peg.2174	Aspartyl-tRNA(Asn) amidotransferase subunit B (EC 6.3.5.6) @ Glutamyl-tRNA(Gln) amidotransferase subunit B (EC 6.3.5.7)	4.64	0.0505	1	2	2	2	475	53.6	5.17	Cytoplasmic
8	504	MOK124.peg.2288	Dihydropteroate synthase (EC 2.5.1.15)	2.34	0.1049	1	2	2	2	267	29.5	5.22	Cytoplasmic
8	504	MOK124.peg.2285	Lysyl-tRNA synthetase (class II) (EC 6.1.1.6)	4.43	0.0384	1	2	2	2	495	56.7	5.25	Cytoplasmic
8	504	MOK124.peg.2574	Hemoprotein HemQ, essential component of heme biosynthetic pathway in Gram-positive bacteria	6.1	0.096	1	2	2	2	250	29.3	5.26	Unknown
8	504	MOK124.peg.2162	Methionine aminopeptidase (EC 3.4.11.18)	2.15	0.1071	1	2	2	2	252	27.5	5.27	Cytoplasmic
8	504	MOK124.peg.1571	Pyruvate kinase (EC 2.7.1.40)	3.52	0.0359	1	2	2	2	585	63.1	5.35	Cytoplasmic
8	504	MOK124.peg.1983	FIG006542: Phosphoesterase	2.27	0.0981	1	2	2	2	265	29.8	6.62	Cytoplasmic
8	504	MOK124.peg.938	Allophanate hydrolase 2 subunit 1 (EC 3.5.1.54)	4.7	0.0847	1	2	2	2	236	27.1	6.73	Unknown
8	504	MOK124.peg.1712	Ribonuclease J1 (endonuclease and 5' exonuclease)	1.78	0.0425	1	2	2	2	565	62.6	7.3	Cytoplasmic
8	504	MOK124.peg.1511	CsdL (EC-YgdL) protein of the HesA/MoeB/ThiF family, part of the CsdA-E-L sulfur transfer pathway	4.97	0.1128	1	2	2	2	257	28.6	7.88	Cytoplasmic
8	504	MOK124.peg.1628	NAD kinase (EC 2.7.1.23)	0	0.1264	1	2	2	3	269	30.7	8.07	Cytoplasmic
8	504	MOK124.peg.1289	2-heptaprenyl-1,4-naphthoquinone methyltransferase (EC 2.1.1.163)	5.22	0.112	1	2	2	2	241	27.3	8.84	Unknown
8	504	MOK124.peg.836	Methionine ABC transporter substrate-binding protein	1.91	0.0659	1	2	2	2	273	30.3	8.94	CytoplasmicMembrane
8	504	MOK124.peg.1373	Tyrosine recombinase XerD	1.72	0.078	1	2	2	2	295	34.1	9.04	Cytoplasmic
8	504	MOK124.peg.2682	Autolysin (EC 3.5.1.28)	4.8	0.0845	1	2	2	2	284	32.5	9.25	Extracellular
9	504	MOK124.peg.2613	Translation elongation factor Tu	53.99	0.4365	1	12	12	21	394	43.1	4.86	Cytoplasmic
9	504	MOK124.peg.877	Triosephosphate isomerase (EC 5.3.1.1)	48.76	0.6324	1	12	12	14	253	27.3	4.87	Cytoplasmic
9	504	MOK124.peg.1593	SSU ribosomal protein S4p (S9e)	60.12	0.515	1	12	12	18	200	23	10.02	Cytoplasmic
9	504	MOK124.peg.2396	Adenylate kinase (EC 2.7.4.3)	24.05	0.3907	1	9	9	11	215	24	4.93	Cytoplasmic
9	504	MOK124.peg.2381	SSU ribosomal protein S3p (S3e)	48.98	0.4332	1	9	9	14	217	24.1	9.76	Cytoplasmic
9	504	MOK124.peg.2676	Transaldolase (EC 2.2.1.2)	45.1	0.384	1	8	8	13	237	25.7	4.83	Unknown
9	504	MOK124.peg.2623	LSU ribosomal protein L1p (L10Ae)	42.18	0.4826	1	8	8	11	230	24.7	9.01	Cytoplasmic
9	504	MOK124.peg.300	Deoxyribose-phosphate aldolase (EC 4.1.2.4)	21.63	0.4	2	6	6	7	220	23.5	4.83	Cytoplasmic
9	504	MOK124.peg.833	Iron-sulfur cluster assembly ATPase protein SufC	25.47	0.3241	1	6	6	8	253	28.3	4.97	Cytoplasmic
9	504	MOK124.peg.1719	Dihydrolipoamide acetyltransferase component of pyruvate dehydrogenase complex (EC 2.3.1.12)	33.77	0.1581	1	6	6	11	430	46.3	5.07	Cytoplasmic
9	504	MOK124.peg.1295	Cytidylate kinase (EC 2.7.4.25)	20.75	0.3744	1	6	6	6	219	24.6	5.22	Cytoplasmic
9	504	MOK124.peg.1161	Peptidyl-prolyl cis-trans isomerase (EC 5.2.1.8)	15.19	0.2995	1	5	5	5	197	21.6	4.68	Cytoplasmic
9	504	MOK124.peg.2590	D-arabino-3-hexulose 6-phosphate formaldehyde lyase	33.83	0.3905	1	5	5	8	210	22.5	4.72	Cytoplasmic
9	504	MOK124.peg.2528	Purine nucleoside phosphorylase (EC 2.4.2.1)	32.18	0.3093	1	5	5	7	236	25.9	4.96	Cytoplasmic
9	504	MOK124.peg.2588	Phosphoglycolate phosphatase (EC 3.1.3.18)	12.98	0.4	1	5	5	5	215	23.8	5.26	Cytoplasmic
9	504	MOK124.peg.173	2-C-methyl-D-erythritol 4-phosphate cytidylyltransferase (EC 2.7.7.60)	18.29	0.3193	1	5	7	8	238	26.6	5.5	Unknown
9	504	MOK124.peg.684	L-Cystine ABC transporter, periplasmic cystine-binding protein TcyA	15.06	0.251	1	5	5	5	259	28.9	9.36	Unknown
9	504	MOK124.peg.2378	LSU ribosomal protein L2p (L8e)	22.28	0.2816	1	5	5	6	277	30.1	10.77	Cytoplasmic
9	504	MOK124.peg.2268	Redox-sensitive transcriptional regulator (AT-rich DNA-binding protein)	10.38	0.1943	1	4	4	4	211	23.6	5.5	Cytoplasmic
9	504	MOK124.peg.1883	Hypothetical protein YggS, proline synthase co-transcribed bacterial homolog PROSC	10.87	0.2634	1	4	4	4	224	25.6	6.16	Cytoplasmic
9	504	MOK124.peg.1953	Uridine monophosphate kinase (EC 2.7.4.22)	9.4	0.1625	1	4	4	4	240	26.1	6.37	Cytoplasmic
9	504	MOK124.peg.2502	Uracil phosphoribosyltransferase (EC 2.4.2.9)	11.21	0.2105	1	4	4	4	209	23	6.55	Cytoplasmic
9	504	MOK124.peg.2518	DNA-directed RNA polymerase delta subunit (EC 2.7.7.6)	9.65	0.2102	1	3	3	3	176	20.8	3.8	Cytoplasmic
9	504	MOK124.peg.1936	16S rRNA processing protein RimM	11.88	0.2754	1	3	3	4	167	19.1	4.97	Cytoplasmic
9	504	MOK124.peg.1322	Phage major tail protein	8.81	0.2254	1	3	3	3	213	23.4	5.15	Unknown
9	504	MOK124.peg.2292	Hypoxanthine-guanine phosphoribosyltransferase (EC 2.4.2.8)	5.09	0.1844	1	3	3	3	179	20.1	5.19	Cytoplasmic
9	504	MOK124.peg.619	Short-chain dehydrogenase/reductase SDR	9.52	0.2121	1	3	3	3	231	24.7	5.85	Cytoplasmic
9	504	MOK124.peg.686	Molybdenum transport ATP-binding protein ModC (TC 3.A.1.8.1)	4.41	0.1646	1	3	3	3	243	27.3	6.71	CytoplasmicMembrane
9	504	MOK124.peg.992	Phosphate transport regulator (distant homolog of PhoU)	5.24	0.0976	1	2	2	2	205	23.7	4.72	Cytoplasmic
9	504	MOK124.peg.1412	Translation elongation factor P	8.08	0.1243	1	2	2	2	185	20.5	4.82	Cytoplasmic
9	504	MOK124.peg.962	FIG01108024: hypothetical protein	0	0.15	1	2	2	2	140	15.5	4.96	Cytoplasmic
9	504	MOK124.peg.879	NAD-dependent glyceraldehyde-3-phosphate dehydrogenase (EC 1.2.1.12)	8.96	0.0804	1	2	2	3	336	36.3	5.05	Cytoplasmic
9	504	MOK124.peg.1379	Pyrroline-5-carboxylate reductase (EC 1.5.1.2)	5.57	0.0805	1	2	2	2	261	28.7	5.07	Cytoplasmic
9	504	MOK124.peg.1954	Ribosome recycling factor	6.63	0.2228	1	2	2	2	184	20.3	5.15	Cytoplasmic
9	504	MOK124.peg.1833	FIG011178: rRNA methylase	6.22	0.1585	1	2	2	2	246	26.9	5.17	Unknown
9	504	MOK124.peg.1964	Translation initiation factor 2	5.64	0.0383	1	2	2	2	705	77.8	5.2	Cytoplasmic
9	504	MOK124.peg.2574	Hemoprotein HemQ, essential component of heme biosynthetic pathway in Gram-positive bacteria	2.25	0.12	1	2	2	2	250	29.3	5.26	Unknown
9	504	MOK124.peg.169	Nitric oxide-dependent regulator DnrN or NorA	3.45	0.0938	1	2	2	2	224	25.5	5.34	Cytoplasmic
9	504	MOK124.peg.1905	Guanylate kinase (EC 2.7.4.8)	6.98	0.1256	1	2	2	2	207	24	5.44	Cytoplasmic
9	504	MOK124.peg.2580	Uracil-DNA glycosylase, family 1	9.24	0.1101	1	2	2	3	218	25	6.68	Cytoplasmic
9	504	MOK124.peg.2620	Ribosomal RNA small subunit methyltransferase C (EC 2.1.1.52)	4.85	0.1139	1	2	2	2	202	22.7	8.78	Cytoplasmic
9	504	MOK124.peg.116	ABC transporter ATP-binding protein	3.22	0.1689	1	2	2	2	225	25	9.28	CytoplasmicMembrane
10	504	MOK124.peg.323	Siderophore staphylobactin ABC transporter, substrate-binding protein SirA	7.97	0.1303	1	4	4	4	330	36.7	9.14	CytoplasmicMembrane
10	504	MOK124.peg.1826	Cell surface protein IsdA, transfers heme from hemoglobin to apo-IsdC	5.41	0.0686	1	2	2	2	350	38.6	9.6	Cellwall
11	504	MOK124.peg.1826	Cell surface protein IsdA, transfers heme from hemoglobin to apo-IsdC	2.67	0.0657	1	2	2	2	350	38.6	9.6	Cellwall
